# Supplementary material for: Facile Synthesis of CoSe/Co3O4-CNTs/NF Composite Electrode for High-Performance Asymmetric Supercapacitor
Source: Materials (Basel). 2022 Aug 24;15(17):5841. doi: 10.3390/ma15175841 (PMC9457315; doi:10.3390/ma15175841)
Supplement: Supplementary file 1 [file materials-15-05841-s001.zip]

Archive with 1 entries (1 files):
- materials-1860754-supplementary.pdf
